# Supplementary material for: Chalcogen Noncovalent Interactions between Diazines and Sulfur Oxides in Supramolecular Circular Chains
Source: Int J Mol Sci. 2024 Jul 8;25(13):7497. doi: 10.3390/ijms25137497 (PMC11242197; doi:10.3390/ijms25137497)
Supplement: Supplementary file 1 [file ijms-25-07497-s001.zip]

Archive with 1 entries (1 files):
- ijms-3080932-supplementary.pdf
